# Supplementary material for: Reliability of Serum Metabolites over a Two-Year Period: A Targeted Metabolomic Approach in Fasting and Non-Fasting Samples from EPIC
Source: PLoS One. 2015 Aug 14;10(8):e0135437. doi: 10.1371/journal.pone.0135437 (PMC4537119; doi:10.1371/journal.pone.0135437)
Supplement: S1 Table — P-values for difference in fasting and non-fasting samples are also reported. (XLSX) [file pone.0135437.s001.xlsx]

## Sheet: Sheet1
S1 Table. Percentage of samples below the limit of detection (%<LOD )a, mean concentrations and their 95% confidence intervals (CIs), between- (B) and within-subject (W) variance components, intraclass correlation coefficients (ICC) of serum concentrations measured in 66 healthy subjects from two EPIC centres.
P-values for difference in fasting and non-fasting samples are also reported.
	Turin (N=27, fasting men)											Utrecht (N=39, non-fasting women)										Pb
	<LODa (%)	Time 1			Time 2			Reliability				<LODa (%)	Time 1			Time 2			Reliability
Metabolite		Geometric mean	95%CI		Geometric mean	95%CI		B	W	ICC			Geometric mean	95%CI		Geometric mean	95%CI		B	W	ICC
Acylcarnitines
C0	0	44.7	37,5-51,8		45	34,1-54,8		0.01	0.01	0.63		0	38.95	28,0-47,8		39.2	28,7-52,9		0.02	0.02	0.58	0.75
C10	17	0.12	0,09-0,20		0.11	0,08-0,20		0.04	0.02	0.65		46	0.13	0,09-0,22		0.12	0,09-0,23		0.04	0.03	0.59	0.63
C10_1	19	0.28	0,21-0,39		0.26	0,21-0,41		0.05	0.03	0.6		23	0.26	0,21-0,59		0.25	0,21-0,4		0.04	0.04	0.53	0.74
C12	43	0.1	0,08-0,13		0.1	0,08-0,13		0.02	0.01	0.82		68	0.1	0,09-0,15		0.1	0,09-0,14		.	.	.	.
C12_1	41	0.12	0,11-0,16		0.12	0,10-0,15		0.01	0.01	0.75		81	0.11	0,11-0,16		0.11	0,11-0,16		.	.	.	.
C14_1	0	0.09	0,06-0,14		0.08	0,06-0,13		0.06	0.03	0.65		4	0.07	0,05-0,13		0.06	0,03-0,11		0.03	0.08	0.28	0.03
C14_2	9	0.04	0,02-0,06		0.03	0,02-0,06		0.06	0.04	0.6		38	0.03	0,02-0,06		0.03	0,02-0,06		0.04	0.04	0.48	0.55
C16	0	0.04	0,04-0,05		0.04	0,04-0,05		0.01	0.01	0.45		3	0.05	0,04-0,07		0.05	0,04-0,06		0.02	0.03	0.33	0.52
C18	0	0.13	0,09-0,20		0.14	0,08-0,20		0.04	0.01	0.74		1	0.14	0,09-0,22		0.12	0,08-0,21		0.02	0.03	0.32	0.01
C18_1	0	0.07	0,05-0,09		0.07	0,05-0,09		0.03	0.03	0.46		0	0.08	0,05-0,11		0.08	0,05-0,12		0.02	0.05	0.28	0.36
C18_2	2	0.06	0,05-0,08		0.06	0,04-0,08		0.03	0.03	0.52		3	0.08	0,05-0,12		0.07	0,05-0,09		0.02	0.03	0.44	0.6
C2	0	5.91	4,56-8,40		5.66	3,72-8,31		0.04	0.02	0.64		0	5.84	2,87-11,77		5.43	3,21-8,67		0.03	0.07	0.31	0.12
C3	0	0.04	0,03-0,09		0.04	0,03-0,05		0.02	0.02	0.42		0	0.04	0,03-0,07		0.04	0,03-0,08		0.02	0.05	0.32	0.67
C3_Dc_C4_Oh	26	0.42	0,29-0,56		0.41	0,28-0,53		<0.001	0.1	<0.001		22	0.39	0,24-0,69		0.4	0,26-0,58		0.02	0.04	0.34	0.2
C4	0	0.22	0,10-0,70		0.21	0,12-0,58		0.22	0.03	0.89		0	0.2	0,10-0,33		0.21	0,14-0,33		0.05	0.05	0.52	<0.001
C5	0	0.14	0,10-0,23		0.15	0,12-0,21		0.02	0.03	0.37		0	0.13	0,07-0,22		0.13	0,09-0,20		0.02	0.06	0.28	0.58
Amino acids
Ala	0	386.7	270-562		396.18	317-501		0.03	0.02	0.59		0	499.88	362-686		522.2	390-713		0.02	0.02	0.54	0.77
Arg	0	134.1	105-181		134.23	93,7-191		0.02	0.02	0.57		0	104.83	71,8-140		103.31	69,8-155		0.04	0.02	0.66	0.49
Asn	0	54	42,4-74,9		55.97	45,5-69,1		0.02	0.01	0.7		0	64.54	50,4-95,5		64.37	48,9-87,1		0.01	0.02	0.41	0.13
Asp	0	26.2	20-34		29.53	22,6-39,4		0.08	0.03	0.7		0	50.94	36,9-76,8		52.8	38-79,2		0.03	0.02	0.57	0.42
Cit	0	37.6	30,7-46,6		40.79	28,4-58,6		0.03	0.02	0.57		0	42.27	26,8-71,4		45.69	30,3-71,3		0.05	0.03	0.66	0.62
Gln	0	598	498-766		577.95	492-723		0	0.01	0.16		0	546.99	389-712		530.47	401-699		0.01	0.01	0.54	0.02
Glu	0	108.32	77,9-174		125.86	80,3-190		0.04	0.05	0.41		0	135	88,2-197		146.15	85,1-206		0.02	0.04	0.4	0.97
Gly	0	251.21	190-382		259.27	212-315		0.04	0.01	0.71		0	349.44	246-484		342.22	256-450		0.03	0.01	0.79	0.58
His	0	90.32	76,3-114		91.28	79,1-109		0	0.01	0.28		0	91.36	72,6-119		88.62	64,9-117		0.01	0.02	0.27	0.91
Ile	0	86.11	57,3-127		85.15	59,9-112		0.02	0.02	0.42		0	83.66	53,9-148		82.95	53,5-160		0.02	0.06	0.23	0.36
Leu	0	181.62	119-231		186.22	142-221		0.01	0.01	0.44		0	173.32	117-298		174.06	117-331		0.02	0.05	0.23	0.4
Lys	0	184.7	141-246		190.2	160-280		0.01	0.02	0.23		0	203.09	154-311		200.97	148-280		0.01	0.02	0.31	0.56
Met	0	26.22	20-32,7		27.06	21-33,7		0.02	0.01	0.59		0	27.55	19-43,4		27.12	18,4-40,7		0.02	0.04	0.35	0.33
Orn	0	87.64	65,9-129		90.08	68,2-120		0.03	0.02	0.54		0	129.39	92,7-209		126.37	90,3-185		0.03	0.02	0.6	0.69
Phe	0	79.87	71,4-97,4		82.13	71,2-109		0	0.01	0.11		0	90.42	73,4-113		89.79	68,7-109		0	0.01	0.24	0.65
Pro	0	235.8	163-349		237.14	174-356		0.03	0.02	0.56		0	222.69	159-334		223.82	138-307		0.03	0.03	0.49	0.72
Ser	0	140.94	127-172		146.47	115-182		0.01	0.01	0.39		0	162.38	118-212		153.65	93,7-203		0.01	0.03	0.23	0.41
Thr	0	137.79	101-224		141.54	103-191		0.02	0.02	0.51		0	147.05	97,8-208		144.17	94,9-221		0.03	0.02	0.55	0.75
Trp	0	74.73	53,4-90,7		76.75	64,5-89,8		0.01	0.01	0.37		0	70.4	56,4-94,9		66.16	50,4-88,6		0.01	0.02	0.46	0.57
Tyr	0	75.81	55,8-98,2		80.07	64,4-114		0.02	0.01	0.53		0	78.19	54,9-128		80.41	53,4-129		0.02	0.04	0.31	0.26
Val	0	206.67	175-259		210.29	181-271		0	0.01	0.22		0	197.8	152-327		196.85	146-268		0.01	0.02	0.38	0.4
Biogenic amines
Adma	0	0.41	0,32-0,58		0.41	0,28-0,54		0.03	0.02	0.53		0	0.59	0,4-0,77		0.6	0,43-0,81		0.03	0.02	0.65	0.51
Alpha_Aaa	0	1.11	0,68-2,09		1.15	0,77-1,81		0.08	0.05	0.61		0	1.56	0,97-3,01		1.61	1,01-2,86		0.05	0.07	0.41	0.31
Creatinine	0	76.8	60,8-91,1		79	62,0-92,1		0.01	0	0.78		0	73.55	57,2-92,7		75.22	56,2-104		0.01	0.01	0.61	0.2
Kynurenine	0	3.31	2,33-4,36		3.43	2,55-4,53		0.02	0.01	0.7		0	3.08	2,17-4,32		3.11	2,13-4,79		0.02	0.02	0.43	0.07
Serotonin	0	0.62	0,40-1,32		0.58	0,33-0,96		0.09	0.03	0.77		0	0.59	0,24-1,6		0.58	0,25-1,45		0.14	0.09	0.62	0.19
Taurine	0	91.5	58,2-168		112.2	68,4-185		0.23	0.08	0.76		0	174	122-201		175.6	145-201		0.01	0.01	0.33	0.02
Lysophosphatidylcholines
Lysopc_A_C14_0	94	5.69	5,64-6,22		5.66	5,64-5,64		.	.	.		47	6	5,64-8,09		6.2	5,64-7,61		0.02	0.01	0.77	.
Lysopc_A_C16_0	0	222.4	170,7-277,8		224.8	180,8-265,7		0.01	0.01	0.51		0	235.3	175,7-320,2		233.18	178,1-317,1		0.02	0.01	0.58	0.79
Lysopc_A_C16_1	0	5.52	3,95-7,7		5.35	3,94-6,99		0.04	0.02	0.65		0	7.47	4,67-10,61		6.92	4,3-11,77		0.04	0.02	0.65	0.97
Lysopc_A_C17_0	0	4.3	2,93-6,76		4.42	3,38-5,75		0.04	0.01	0.78		0	5.72	2,88-8,23		5.39	3,28-8,42		0.04	0.03	0.6	0.16
Lysopc_A_C18_0	0	78.9	58,8-106,0		79.7	61,6-105,3		0.02	0.01	0.63		0	93.5	64,4-130,5		93.19	64,3-128,9		0.02	0.03	0.45	0.36
Lysopc_A_C18_1	0	46.8	33,5-66,9		46	35,5-61,7		0.02	0.02	0.5		0	47.8	32,9-77,2		45.84	33,4-75,0		0.03	0.02	0.65	0.38
Lysopc_A_C18_2	0	52.5	33,1-86,4		50.6	33,2-68,4		0.05	0.03	0.59		0	58	33,3-100,6		56.1	33,5-93,7		0.05	0.05	0.49	0.64
Lysopc_A_C20_3	0	4.85	3,12-7,32		4.66	3,20-6,65		0.03	0.03	0.48		0	4.15	2,36-6,66		4.02	2,34-7,62		0.07	0.04	0.65	0.28
Lysopc_A_C20_4	0	12.2	8,8-18,0		12.1	8,85-16,5		0.03	0.02	0.63		0	11.4	7,63-18,4		11.1	6,90-20,5		0.07	0.02	0.77	0.25
Lysopc_A_C24_0	0	0.15	0,10-0,20		0.15	0,11-0,20		0.03	0.02	0.64		0	0.18	0,12-0,24		0.19	0,14-0,26		0.02	0.03	0.39	0.19
Lysopc_A_C28_0	41	0.28	0,23-0,39		0.28	0,23-0,39		0.02	0.03	0.39		1	0.34	0,25-0,44		0.33	0,25-0,45		0.01	0.02	0.4	0.84
Lysopc_A_C28_1	0	0.35	0,24-0,58		0.36	0,24-0,61		0.1	0.03	0.79		0	0.57	0,38-0,86		0.56	0,4-0,71		0.04	0.02	0.63	0.1
Phosphatidylcholines
Pc_Aa_C24_0	96	0.06	0,06-0,06		0.06	0,06-0,07		.	.	.		32	0.07	0,06-0,13		0.07	0,06-0,11		0.03	0.03	0.5	.
Pc_Aa_C28_1	0	2.79	2,01-4,18		2.9	2,07-4,4		0.07	0.01	0.86		0	4.2	2,96-5,84		4.01	2,95-5,33		0.03	0.01	0.69	0.1
Pc_Aa_C30_0	0	4.15	2,91-6,85		4.38	3,09-6,44		0.06	0.03	0.69		0	5.2	3,75-8,79		5.26	3,62-8,42		0.03	0.03	0.49	0.08
Pc_Aa_C32_0	0	20.08	14,9-28,2		20.39	15,2-27,2		0.04	0.01	0.84		0	19.97	14,8-25,9		19.73	15,1-26,3		0.02	0.01	0.55	0.01
Pc_Aa_C32_1	0	18.43	9,26-36,4		18.36	9,92-29,8		0.1	0.05	0.66		0	21.87	11,2-43,7		21.79	10,3-40,2		0.1	0.04	0.74	0.37
Pc_Aa_C32_2	0	5.91	3,54-9,77		6.09	4,08-9,49		0.1	0.04	0.71		0	8.05	4,66-14,8		8.16	4,25-11,8		0.06	0.05	0.53	0.26
Pc_Aa_C32_3	0	0.71	0,48-1,03		0.72	0,46-1,05		0.11	0.02	0.88		0	1.24	0,83-1,85		1.09	0,85-1,44		0.02	0.03	0.48	<0.001
Pc_Aa_C34_1	0	198.8	166,3-225,5		198.1	171,0-225,7		0.01	0.01	0.51		0	172.2	144,6-208,2		166.71	147,8-190,7		0.01	0	0.57	0.93
Pc_Aa_C34_2	0	212.6	194,0-236,7		213.4	191,7-238,9		0.01	0	0.73		0	159.2	118,2-189,8		156.5	121,5-182,5		0.02	0.01	0.79	0.61
Pc_Aa_C34_3	0	16.9	9,68-25,1		16.3	10,1-23,5		0.1	0.03	0.79		0	25.6	15,5-35,2		24	16,7-33,4		0.03	0.03	0.5	0.01
Pc_Aa_C34_4	0	2.43	1,33-4,33		2.43	1,57-3,85		0.08	0.04	0.68		0	3.02	1,95-5,24		3.05	1,83-5,24		0.08	0.04	0.69	0.85
Pc_Aa_C36_0	0	1.64	0,83-3,17		1.69	1,17-2,77		0.14	0.05	0.72		12	1.14	0,4-2,56		1.15	0,4-3,42		0.25	0.15	0.63	0.56
Pc_Aa_C36_1	0	61.9	44,6-95,7		60	39,8-91,8		0.05	0.03	0.63		0	77.4	57,5-111,5		73.83	50,9-101,3		0.02	0.03	0.42	0.16
Pc_Aa_C36_2	0	198.8	166,9-226,6		199.5	167,8-231,2		0.01	0.01	0.48		0	169	137,9-203,2		165.8	141,6-185,1		0.01	0	0.62	0.5
Pc_Aa_C36_3	0	149.3	104,5-192,4		145.9	99,2-182,9		0.02	0.02	0.53		0	149.6	112,4-190,3		142.1	115,2-166,7		0.01	0.01	0.48	0.75
Pc_Aa_C36_4	0	184.8	136,5-232,0		183.6	123,3-240,2		0.03	0.01	0.78		0	172.6	138,9-215,1		165.5	130,1-195,3		0.01	0.01	0.63	0.19
Pc_Aa_C36_5	0	22.22	11,7-57,84		19.36	10,1-44,7		0.1	0.13	0.43		0	25.99	14,4-67,0		28.61	13,93-61,01		0.08	0.13	0.39	0.85
Pc_Aa_C36_6	0	1.09	0,59-1,74		1.01	0,59-1,63		0.11	0.04	0.73		0	1.42	0,85-2,42		1.49	0,74-2,79		0.07	0.07	0.52	0.12
Pc_Aa_C38_0	0	2.63	1,94-4,04		2.56	1,8-3,6		0.05	0.01	0.8		0	2.96	2,14-3,83		2.83	1,96-4,81		0.02	0.03	0.37	<0.001
Pc_Aa_C38_3	0	58.77	36,7-86,3		57.95	33,1-90,7		0.06	0.03	0.66		0	58.89	36,4-82,0		56.99	35,0-77,9		0.03	0.02	0.6	0.68
Pc_Aa_C38_4	0	111.31	74,8-160,7		111.96	75,4-196,1		0.05	0.02	0.74		0	114.87	74,5-158,9		109.35	65,7-160,9		0.04	0.01	0.8	0.57
Pc_Aa_C38_5	0	50.48	33,3-78,6		48.57	33,8-71,8		0.05	0.02	0.71		0	60.59	43,4-92,7		59.67	37,5-96,7		0.04	0.02	0.67	0.71
Pc_Aa_C38_6	0	76.33	53,5-121,0		73.98	53,2-118,0		0.06	0.03	0.71		0	81.23	50,8-131,4		80.45	43,6-134,4		0.05	0.03	0.62	0.65
Pc_Aa_C40_1	56	0.35	0,33-0,41		0.35	0,33-0,4		.	.	.		27	0.38	0,33-0,52		0.39	0,33-0,54		0.01	0.02	0.2	.
Pc_Aa_C40_2	0	0.24	0,19-0,32		0.24	0,17-0,33		0.03	0.02	0.63		0	0.3	0,18-0,54		0.3	0,19-0,44		0.03	0.05	0.33	0.04
Pc_Aa_C40_3	0	0.45	0,31-0,65		0.44	0,29-0,6		0.04	0.01	0.74		0	0.53	0,36-0,77		0.52	0,35-0,77		0.02	0.05	0.26	<0.001
Pc_Aa_C40_4	0	3.51	2,29-4,96		3.47	2,33-5,86		0.05	0.03	0.65		0	3.84	2,39-5,67		3.55	2,37-6,3		0.05	0.02	0.67	0.9
Pc_Aa_C40_5	0	8.31	5,21-11,43		7.79	4,79-14,38		0.07	0.03	0.73		0	9.55	6,0-15,5		9.51	6,16-14,5		0.05	0.02	0.68	0.56
Pc_Aa_C40_6	0	24.95	15,2-49,3		24.07	13,04-42,1		0.1	0.03	0.76		0	27.36	14,9-49,1		27.85	15,4-46,7		0.05	0.04	0.55	0.15
Pc_Aa_C42_0	0	0.61	0,42-0,84		0.6	0,39-0,81		0.04	0.01	0.82		0	0.63	0,44-0,86		0.63	0,42-0,92		0.02	0.02	0.58	0.03
Pc_Aa_C42_1	0	0.31	0,22-0,41		0.31	0,23-0,42		0.03	0.01	0.79		0	0.33	0,22-0,47		0.33	0,24-0,45		0.02	0.02	0.57	0.12
Pc_Aa_C42_2	0	0.2	0,15-0,27		0.2	0,16-0,28		0.02	0.02	0.55		0	0.19	0,13-0,26		0.2	0,13-0,32		0.02	0.03	0.45	0.52
Pc_Aa_C42_4	0	0.16	0,13-0,2		0.16	0,09-0,24		0.03	0.02	0.64		0	0.16	0,12-0,21		0.15	0,11-0,23		0.01	0.02	0.42	0.1
Pc_Aa_C42_5	0	0.26	0,19-0,46		0.25	0,16-0,39		0.05	0.03	0.63		0	0.31	0,2-0,43		0.31	0,19-0,43		0.03	0.05	0.34	0.09
Pc_Aa_C42_6	46	0.55	0,50-0,66		0.54	0,5-0,68		0.01	0.01	0.68		21	0.61	0,50-0,79		0.62	0,50-0,78		0.01	0.02	0.39	0.09
Pc_Ae_C30_0	0	0.29	0,20-0,48		0.31	0,23-0,42		0.07	0.02	0.77		0	0.41	0,28-0,65		0.4	0,27-0,6		0.04	0.03	0.58	0.13
Pc_Ae_C30_2	0	0.09	0,06-0,14		0.09	0,06-0,14		0.07	0.02	0.78		0	0.13	0,09-0,19		0.12	0,09-0,16		0.03	0.02	0.64	0.19
Pc_Ae_C32_1	0	3.63	2,67-4,95		3.74	2,74-5,29		0.04	0	0.91		0	3.78	2,69-5,05		3.6	2,50-4,82		0.02	0.02	0.54	<0.001
Pc_Ae_C32_2	0	0.94	0,69-1,33		0.94	0,7-1,46		0.04	0.01	0.82		0	1.14	0,83-1,52		1.09	0,75-1,39		0.02	0.02	0.6	0.05
Pc_Ae_C34_0	0	1.84	1,28-3,16		1.86	1,31-3,08		0.08	0.02	0.78		0	2.39	1,42-3,68		2.3	1,56-3,56		0.03	0.03	0.55	0.13
Pc_Ae_C34_1	0	13.14	9,63-20,3		13.34	9,51-18,63		0.04	0.01	0.8		0	14.71	9,89-21,3		13.49	9,02-18,3		0.03	0.02	0.63	0.16
Pc_Ae_C34_2	0	15.38	10,5-20,3		15.39	11,7-21,8		0.02	0.02	0.47		0	18.03	10,5-26,6		16.96	12,2-23,2		0.03	0.02	0.53	0.77
Pc_Ae_C34_3	0	10.3	6,64-17,6		10.64	7,91-15,7		0.05	0.02	0.7		0	12.34	6,81-18,8		11.55	6,93-18,3		0.05	0.03	0.65	0.84
Pc_Ae_C36_0	0	0.93	0,65-1,53		0.9	0,59-1,26		0.06	0.02	0.7		0	0.86	0,57-1,38		0.83	0,50-1,48		0.04	0.02	0.68	0.83
Pc_Ae_C36_1	0	9.94	6,11-16,2		10.19	7,10-14,8		0.06	0.02	0.78		0	12.63	7,71-19,4		11.5	8,74-16,5		0.03	0.02	0.56	0.12
Pc_Ae_C36_2	0	16.08	11,0-26,4		16.21	11,9-23,4		0.06	0.02	0.79		0	23.39	11,0-37,3		20.95	14,1-28,5		0.04	0.03	0.58	0.16
Pc_Ae_C36_3	0	9.42	6,55-12,2		9.37	7,10-13,2		0.03	0.02	0.63		0	11.69	7,13-16,1		10.71	7,87-14,7		0.02	0.02	0.49	0.34
Pc_Ae_C36_4	0	21.74	16,5-30,8		21.45	14,2-30,8		0.03	0.02	0.58		0	21.65	15,5-29,4		20.29	14,2-28,9		0.02	0.02	0.54	0.9
Pc_Ae_C36_5	0	14.89	9,66-22,5		14.84	9,40-24,1		0.06	0.02	0.75		0	13.69	8,97-18,4		13.29	9,06-22,4		0.03	0.02	0.65	0.47
Pc_Ae_C38_0	0	1.89	1,31-2,88		1.77	1,17-2,50		0.05	0.03	0.65		0	2.43	1,68-3,90		2.37	1,50-3,83		0.04	0.04	0.47	0.27
Pc_Ae_C38_2	0	2.1	1,31-3,19		2	1,21-2,68		0.04	0.03	0.62		0	2.47	1,19-3,90		2.33	1,84-3,22		0.03	0.03	0.5	0.5
Pc_Ae_C38_3	0	4.57	2,7-7,26		4.61	2,98-6,72		0.06	0.02	0.75		0	5.9	3,39-8,11		5.29	3,91-7,66		0.03	0.02	0.57	0.24
Pc_Ae_C38_4	0	14.11	10,2-20,9		14.37	10,0-22,3		0.05	0.01	0.8		0	17.56	12,9-23,4		15.67	11,2-21,7		0.02	0.02	0.56	0.06
Pc_Ae_C38_5	0	19.89	14,5-28,1		19.96	13,8-29,0		0.04	0.01	0.86		0	20.6	14,9-26,9		18.97	13,4-25,0		0.02	0.02	0.49	<0.001
Pc_Ae_C38_6	0	8.02	6,03-11,5		7.74	5,35-11,9		0.05	0.02	0.75		0	8.87	6,72-11,2		8.68	6,27-12,6		0.01	0.03	0.32	0.01
Pc_Ae_C40_1	0	1.11	0,80-1,66		1.06	0,70-1,61		0.03	0.03	0.53		0	1.22	0,87-1,82		1.23	0,79-1,73		0.03	0.02	0.6	0.6
Pc_Ae_C40_2	0	1.8	1,23-2,69		1.81	1,20-2,78		0.05	0.01	0.83		0	2.09	1,30-3,06		2.01	1,16-2,67		0.03	0.02	0.61	0.07
Pc_Ae_C40_3	0	0.96	0,61-1,38		0.99	0,61-1,39		0.05	0.01	0.81		0	1.24	0,90-1,72		1.15	0,82-1,48		0.02	0.01	0.54	0.06
Pc_Ae_C40_4	0	2	1,42-2,87		2.06	1,41-2,99		0.04	0.01	0.75		0	2.46	1,89-3,29		2.21	1,71-2,99		0.01	0.02	0.4	0.01
Pc_Ae_C40_5	0	3.28	2,37-4,30		3.31	2,35-4,72		0.05	0.01	0.89		0	4.1	2,97-5,10		3.75	2,74-5,04		0.01	0.02	0.48	<0.001
Pc_Ae_C40_6	0	4.29	3,01-7,33		4.22	2,80-5,94		0.07	0.01	0.87		0	5.44	3,92-7,41		5.14	3,61-7,79		0.02	0.02	0.39	<0.001
Pc_Ae_C42_1	0	0.31	0,20-0,41		0.3	0,21-0,41		0.03	0.01	0.69		0	0.32	0,24-0,43		0.32	0,24-0,43		0.02	0.01	0.65	0.82
Pc_Ae_C42_2	0	0.5	0,29-0,77		0.49	0,33-0,65		0.05	0.01	0.85		0	0.55	0,33-0,76		0.55	0,36-0,78		0.02	0.02	0.57	0.03
Pc_Ae_C42_3	0	0.68	0,42-0,92		0.7	0,44-0,92		0.04	0.01	0.76		0	0.73	0,54-1,02		0.73	0,52-1,17		0.02	0.02	0.53	0.16
Pc_Ae_C42_4	0	0.75	0,50-1,03		0.78	0,49-1,06		0.05	0.01	0.81		0	0.85	0,6-1,22		0.81	0,6-1,15		0.02	0.02	0.51	0.02
Pc_Ae_C42_5	0	1.81	1,28-2,34		1.82	1,32-2,5		0.04	0.01	0.86		0	1.97	1,49-2,48		1.79	1,31-2,36		0.01	0.01	0.51	<0.001
Pc_Ae_C44_3	0	0.13	0,10-0,16		0.12	0,1-0,16		0.01	0.01	0.56		0	0.12	0,09-0,17		0.12	0,09-0,17		0.01	0.02	0.28	0.11
Pc_Ae_C44_4	0	0.37	0,23-0,49		0.38	0,26-0,52		0.04	0.01	0.77		0	0.34	0,26-0,48		0.33	0,25-0,46		0.02	0.01	0.67	0.35
Pc_Ae_C44_5	0	1.6	1,0-2,34		1.67	1,11-2,46		0.06	0.01	0.83		0	1.3	0,94-1,87		1.25	0,83-1,98		0.04	0.01	0.75	0.29
Pc_Ae_C44_6	0	1.14	0,80-1,58		1.15	0,77-1,8		0.05	0.01	0.83		0	1.09	0,76-1,88		1.09	0,73-1,55		0.04	0.02	0.68	0.12
Sphingomyelins
Sm_C16_0	0	119.5	84,8-151,1		120.75	96,4-152,3		0.02	0.01	0.75		0	123.64	96,6-147,6		115.93	90,4-136,2		0.01	0.01	0.41	0.01
Sm_C16_1	0	17.22	13,6-23,3		17.35	12,6-28,5		0.04	0.01	0.79		0	21.77	16,4-28,8		20.37	15,6-24,4		0.01	0.01	0.55	0.07
Sm_C18_0	0	25.21	16,9-35,8		25.13	19,1-37,6		0.04	0.01	0.72		0	29.59	20,6-41,1		27	18,6-35,4		0.02	0.02	0.51	0.11
Sm_C18_1	0	11.59	8,26-15,5		11.71	8,04-15,9		0.05	0.01	0.81		0	15.88	11,3-23,1		14.32	10,1-19,6		0.03	0.02	0.56	0.07
Sm_C20_2	0	0.38	0,26-0,63		0.37	0,24-0,56		0.24	0.05	0.82		0	1.16	0,65-2,59		0.81	0,50-1,30		0.04	0.13	0.26	<0.001
Sm_C24_0	0	17.49	12,8-23,6		17.6	12,1-22,9		0.03	0.02	0.68		0	18.27	12,4-25,0		17.52	12,2-24,1		0.02	0.02	0.46	0.15
Sm_C24_1	0	33.01	19,5-48,7		33.08	23,4-44,2		0.04	0.01	0.78		0	32.87	22,0-42,7		31.82	22,2-46,5		0.02	0.02	0.53	0.02
Sm_C26_0	0	0.15	0,11-0,21		0.15	0,10-0,22		0.03	0.02	0.58		0	0.15	0,10-0,20		0.15	0,09-0,19		0.02	0.02	0.47	0.43
Sm_C26_1	0	0.28	0,20-0,43		0.28	0,19-0,41		0.05	0.02	0.72		0	0.29	0,18-0,42		0.29	0,17-0,47		0.03	0.03	0.57	0.18
Sm_Oh_C14_1	0	6.48	4,50-9,50		6.55	4,64-10,7		0.06	0.01	0.88		0	8.58	5,89-11,4		7.89	5,27-10,6		0.03	0.02	0.66	0.01
Sm_Oh_C16_1	0	3.74	2,22-5,88		3.77	2,76-5,24		0.05	0.01	0.83		0	4.67	3,03-6,10		4.19	2,55-5,62		0.03	0.02	0.62	0.08
Sm_Oh_C22_1	0	11.4	7,44-16,7		11.63	7,79-17,2		0.04	0.02	0.72		0	13.96	9,85-19,1		12.77	9,42-16,9		0.02	0.02	0.43	0.07
Sm_Oh_C22_2	0	7.72	5,29-11,5		7.88	5,15-13,1		0.07	0.01	0.86		0	11.57	7,95-15,7		10.61	6,93-13,6		0.03	0.02	0.6	0.02
Sm_Oh_C24_1	0	1.14	0,82-1,62		1.14	0,74-1,79		0.03	0.03	0.54		0	1.17	0,77-1,73		1.11	0,72-1,58		0.03	0.02	0.61	0.66
Hexoses
Total hexoses	0	5170.2	4283,1-6100,6		5094.1	4262,3-6140,6		0.01	0.01	0.55		0	4036.8	2662,1-7657,3		4098	2715,8-7228,2		0.04	0.03	0.58	0.93
aThe percentage of values below the LOD (4.9% of the total measurements) or LOQ (when available).
ICC estimates were not computed for metabolites characterized by more than 50% of samples below LOD (or LOQ).
bP-values for difference between fasting and non-fasting ICCs was determined by comparing the ratio of the mean of the difference
over the standard deviation of the bootstrap distribution to a standardized normal distribution.
